# Supplementary material for: Effectiveness of Yoga Lifestyle on Lipid Metabolism in a Vulnerable Population—A Community Based Multicenter Randomized Controlled Trial
Source: Medicines (Basel). 2021 Jul 13;8(7):37. doi: 10.3390/medicines8070037 (PMC8303653; doi:10.3390/medicines8070037)
Supplement: Supplementary file 1 [file medicines-08-00037-s001.zip]

Archive with 1 entries (1 files):
- medicines-1188149-supplementary.pdf
